# Supplementary material for: Identification, Transcriptome, and Proteome Analysis of Expansin-like Subfamilies in the Storage Root Across I. trifida (2x), Wild (4x, 6x) and Cultivated Sweet Potatoes
Source: Plants (Basel). 2026 Jan 20;15(2):305. doi: 10.3390/plants15020305 (PMC12845480; doi:10.3390/plants15020305)
Supplement: Supplementary file 1 [file plants-15-00305-s001.zip]

Archive with 1 entries (1 files):
- plants-3973866-supplementary.pdf
